# Supplementary material for: Polymorphisms and minihaplotypes in the VvNAC26 gene associate with berry size variation in grapevine
Source: BMC Plant Biol. 2015 Oct 23;15:253. doi: 10.1186/s12870-015-0622-2 (PMC4618959; doi:10.1186/s12870-015-0622-2)
Supplement: Additional file 1: — List of the 114 grapevine varieties evaluated in this study. (XLSX 24 kb) [file 12870_2015_622_MOESM1_ESM.xlsx]

## Sheet: Additional file 1
Additional file 1. List of the 114 grapevine varieties evaluated in this study
Id	Genotype 1, 2	Origin 3	Main Use 3, 4	Pedigree parent 1 (P1) 3	Origin P1 3	Pedigree parent 2 (P2) 3	Origin P2 3	Breeder 3	Year of crossing 3	Structure	Haplotype1	Haplotype2	Haplogroup1	Haplogroup2	Minihaplotype1	Minihaplotype2	Chlorotype 5
ESP217-5001	Alfrocheiro	Portugal	W							K3	H3	H17	HG-A	HG-B	MH-1	MH-3	A
ESP217-5002	Alvarinho	Portugal	W							K3	H8	H17	HG-A	HG-B	MH-1	MH-3	A
ESP217-5003	Albillo Real	Spain	W/T							Admixed	H17	H17	HG-B	HG-B	MH-3	MH-3	A
ESP217-5005	Aledo	Spain	W/T							Admixed	H19	H20	HG-B	HG-B	MH-4	MH-5	C
ESP217-5006	Alphonse Lavallee	France	W/T/RA	Muscat Hamburg	United Kingdom	Dodrelyabi	Georgia			K2	H17	H20	HG-B	HG-B	MH-3	MH-5	B
ESP217-5008	Alicante Henri Bouschet	France	W	Bouschet Petit	France	Grenache	France	H. Bouschet	1855	K1	H17	H17	HG-B	HG-B	MH-3	MH-3	A
ESP217-5009	Aligote	France	W	Heunisch Weiss	-	Pinot	France			K3	H2	H20	HG-A	HG-B	MH-1	MH-5	C
ESP217-5015	Aubun	France	W							Admixed	H2	H20	HG-A	HG-B	MH-1	MH-5	D
ESP217-5016	Auxerrois	France	W	Heunisch Weiss	-	Pinot	France			K3	H2	H17	HG-A	HG-B	MH-1	MH-3	C
ESP217-5021	Cayetana Blanca	Spain	W/T							K1	H19	H20	HG-B	HG-B	MH-4	MH-5	A
ESP217-5022	Barbera Nera	Italy	W							K2	H8	H20	HG-A	HG-B	MH-1	MH-5	D
ESP217-5027	Bobal	Spain	W							K1	H6	H17	HG-A	HG-B	MH-1	MH-3	A
ESP217-5028	Trepat	Spain	W							K1	H17	H17	HG-B	HG-B	MH-3	MH-3	A
ESP217-5029	Alvarelhao	Portugal	W							K3	H17	H20	HG-B	HG-B	MH-3	MH-5	A
ESP217-5030	Cabernet Franc	France	W							Admixed	H1	H4	HG-A	HG-A	MH-1	MH-1	D
ESP217-5031	Cabernet Sauvignon	France	W	Cabernet Franc	France	Sauvignon Blanc	France			K3	H3	H4	HG-A	HG-A	MH-1	MH-1	D
ESP217-5032	Borracal	Portugal	W							K3	H7	H13	HG-A	HG-A	MH-1	MH-2	A
ESP217-5034	Beba	Spain	W/T							K1	H19	H20	HG-B	HG-B	MH-4	MH-5	A
ESP217-5035	Valenci Tinto	Spain	W/T							K1	H17	H20	HG-B	HG-B	MH-3	MH-5	D
ESP217-5036	Beba Roja	Spain	W/T	Beba mut.						K1	H19	H20	HG-B	HG-B	MH-4	MH-5	A
ESP217-5037	Cardinal	USA	W/T	Alphonse Lavallee	France	Koenigin der Weingaerten	Hungary	E. Snyder, F.N. Harmon	1939	K2	H20	H20	HG-B	HG-B	MH-5	MH-5	B
ESP217-5038	Carnelian*									Admixed	H4	H17	HG-A	HG-B	MH-1	MH-3	A
ESP217-5043	Centurión*									K1	H4	H17	HG-A	HG-B	MH-1	MH-3	A
ESP217-5045	Chardonnay Blanc	France	W	Heunisch Weiss	-	Pinot	France			K3	H2	H17	HG-A	HG-B	MH-1	MH-3	C
ESP217-5049	Doradilla	Spain	W							K3	H20	H22	HG-B	HG-B	MH-5	MH-3	D
ESP217-5050	Cinsaut	France	W/T/RO							Admixed	H8	H17	HG-A	HG-B	MH-1	MH-3	C
ESP217-5051	Clairette Blanche	France	W/T							Admixed	H17	H17	HG-B	HG-B	MH-3	MH-3	C
ESP217-5054	Cornichon Blanco*									K2	H17	H20	HG-B	HG-B	MH-3	MH-5	D
ESP217-5056	Afus Ali	Lebanon	W/T							K2	H20	H20	HG-B	HG-B	MH-5	MH-5	A
ESP217-5057	Delight	USA	T	Koenigin der Weingaerten	Hungary	Sultanina	Turkey	H.P. Olmo	1936	Admixed	H20	H25	HG-B	HG-B	MH-5	MH-3	A
ESP217-5058	Vijiriega Común	Spain	W							K1	H19	H20	HG-B	HG-B	MH-4	MH-5	A
ESP217-5059	Dominga	Spain	W/T							K2	H19	H20	HG-B	HG-B	MH-4	MH-5	B
ESP217-5060	Imperial Napoleón	Spain	T							Admixed	H17	H20	HG-B	HG-B	MH-3	MH-5	C
ESP217-5061	Verdejo Blanco	Spain	W	Savagnin = Traminer	Italy	Castellana Blanca	Spain			Admixed	H3	H17	HG-A	HG-B	MH-1	MH-3	A
ESP217-5063	Espadeiro*									Admixed	H9	H17	HG-A	HG-B	MH-1	MH-3	A
ESP217-5064	Mantuo	Spain	W/T	Heben	Spain	Dedo de Dama	Portugal			K1	H17	H20	HG-B	HG-B	MH-3	MH-5	A
ESP217-5068	Fogoneau	Spain	W	Excursach	-	Giro Nero	Italy			K1	H17	H17	HG-B	HG-B	MH-3	MH-3	D
ESP217-5070	Folle Blanche	France	W							K3	H17	H20	HG-B	HG-B	MH-3	MH-5	C
ESP217-5072	Forcallat Tinta	Spain	W							K1	H17	H22	HG-B	HG-B	MH-3	MH-3	A
ESP217-5073	Tinto Velasco	Spain	W							Admixed	H11	H19	HG-A	HG-B	MH-1	MH-4	A
ESP217-5074	Colombard	France	W/T	Heunisch Weiss	-	Chenin	France			K3	H3	H17	HG-A	HG-B	MH-1	MH-3	C
ESP217-5076	Gamay Noir	France	W	Pinot	France	Heunisch Weiss	France			K3	H17	H20	HG-B	HG-B	MH-3	MH-5	C
ESP217-5077	Garganega	Italy	W/T							Admixed	H17	H20	HG-B	HG-B	MH-3	MH-5	D
ESP217-5082	Garrido Fino	Spain	W/T							K1	H19	H20	HG-B	HG-B	MH-4	MH-5	A
ESP217-5083	Savagnin (=Traminer)	Italy-Switzerland	W							K3	H3	H17	HG-A	HG-B	MH-1	MH-3	D
ESP217-5084	Siria	Portugal	W/T							K3	H20	H23	HG-B	HG-B	MH-5	MH-3	A
ESP217-5087	Flot Rouge	France	W	Munson	USA	Aramon	France	A. Seibel		K3	H16	H26	HG-A	HG-B	MH-1	MH-3	non-vin
ESP217-5092	Italia	Italy	W/T	Bicane	France	Muscat Hamburg	United Kingdom	A. Pirovano	1911	K2	H20	H20	HG-B	HG-B	MH-5	MH-5	C
ESP217-5093	Jacquez	USA	W	Vitis Aestivelis		Vitis vinifera s. vinifera		Jacques		Admixed	H14	H20	HG-A	HG-B	MH-2	MH-5	non-vin
ESP217-5094	Alcañón	Spain	W							K1	H9	H17	HG-A	HG-B	MH-1	MH-3	A
ESP217-5095	Moristel	Spain	W							K1	H17	H17	HG-B	HG-B	MH-3	MH-3	A
ESP217-5098	Loureiro Blanco	Spain	W	Amaral = Caino Longo	Portugal	Espadeiro Branco = Branco Escola	Portugal			Admixed	H10	H21	HG-A	HG-B	MH-1	MH-5	A
ESP217-5099	Cot	France	W/T	Magdeleine Noire des Charentes	France	Prunelard	France			K3	H4	H5	HG-A	HG-A	MH-1	MH-1	C
ESP217-5100	Airén	Spain	W/T							K1	H20	H24	HG-B	HG-B	MH-5	MH-3	A
ESP217-5104	Rey	Spain	W							Admixed	H17	H24	HG-B	HG-B	MH-3	MH-3	C
ESP217-5106	Pardillo	Spain	W							K1	H17	H24	HG-B	HG-B	MH-3	MH-3	A
ESP217-5107	Maturana Blanca	Spain	W							Admixed	H3	H17	HG-A	HG-B	MH-1	MH-3	A
ESP217-5108	Trousseau Noir	France	W							K3	H3	H17	HG-A	HG-B	MH-1	MH-3	A
ESP217-5110	Mencía	Spain	W							Admixed	H3	H20	HG-A	HG-B	MH-1	MH-5	A
ESP217-5111	Merlot Noir	France	W	Magdeleine Noire des Charentes	France	Cabernet Franc	France			Admixed	H4	H17	HG-A	HG-B	MH-1	MH-3	C
ESP217-5113	Derechero de Muniesa	Unknown	W/T							Admixed	H17	H20	HG-B	HG-B	MH-3	MH-5	A
ESP217-5114	Listán Prieto	Spain	W/T							Admixed	H9	H17	HG-A	HG-B	MH-1	MH-3	A
ESP217-5116	Monastrell	Spain	W/T							Admixed	H17	H17	HG-B	HG-B	MH-3	MH-3	A
ESP217-5117	Moravia Agria	Spain	W							K1	H17	H20	HG-B	HG-B	MH-3	MH-5	A
ESP217-5119	Morio Muskat	Germany	W	Silvaner Gruen	Austria	Muscat a Petits Grains Blancs	Greece	P. Morio	1928	Admixed	H17	H20	HG-B	HG-B	MH-3	MH-5	D
ESP217-5120	Muscat Hamburg	United Kingdom	W/T	Schiava Grossa	Italy	Muscat of Alexandria	Greece	R. Snow	1850	K2	H17	H20	HG-B	HG-B	MH-3	MH-5	D
ESP217-5125	Aramon Noir	France	W/T	Ouliven	-	Heunisch Weiss	-			K1	H17	H17	HG-B	HG-B	MH-3	MH-3	D
ESP217-5129	Muscat a Petits Grains Blancs	Greece	W/T							K2	H17	H20	HG-B	HG-B	MH-3	MH-5	D
ESP217-5130	Muscat Ottonel	France	W/T	Chasselas Blanc	-	Ingram's Muscat	United Kingdom	J.-P. Vibert	1839	Admixed	H17	H20	HG-B	HG-B	MH-3	MH-5	C
ESP217-5131	Naparo	Spain	W/T							K1	H17	H19	HG-B	HG-B	MH-3	MH-4	A
ESP217-5132	Listán Negro	Spain	W/T							K1	H9	H20	HG-A	HG-B	MH-1	MH-5	A
ESP217-5133	Negral*									Admixed	H16	H17	HG-A	HG-B	MH-1	MH-3	B
ESP217-5134	Mollar Cano	Spain	W/T							K1	H20	H24	HG-B	HG-B	MH-5	MH-3	A
ESP217-5136	Ondarrabi Beltza	Spain	W/T							Admixed	H4	H21	HG-A	HG-B	MH-1	MH-5	D
ESP217-5137	Palomino Fino	Spain	W/T							K1	H9	H20	HG-A	HG-B	MH-1	MH-5	D
ESP217-5138	Paraíso*									K2	H20	H20	HG-B	HG-B	MH-5	MH-5	D
ESP217-5141	Parellada	Spain	W							K1	H17	H17	HG-B	HG-B	MH-3	MH-3	A
ESP217-5142	Graciano	Spain	W							Admixed	H9	H22	HG-A	HG-B	MH-1	MH-3	A
ESP217-5143	Pedro Ximenes	Spain	W	Heben	Spain	Unknown				K1	H15	H20	HG-A	HG-B	MH-1	MH-5	A
ESP217-5144	Castelao	Portugal	W	Cayetana Blanca	Spain	Alfrocheiro	Portugal			Admixed	H17	H19	HG-B	HG-B	MH-3	MH-4	A
ESP217-5147	Zalema	Spain	W							K1	H9	H17	HG-A	HG-B	MH-1	MH-3	A
ESP217-5148	Bouschet Petit	France	W	Aramon	France	Teinturier	France	L. Bouschet	1829	Admixed	H17	H17	HG-B	HG-B	MH-3	MH-3	A
ESP217-5149	Cornichon Blanc	Italy	W/T							Admixed	H17	H20	HG-B	HG-B	MH-3	MH-5	A
ESP217-5152	Pinot Noir	France	W							K3	H2	H17	HG-A	HG-B	MH-1	MH-3	A
ESP217-5155	Planta Fina	Spain	W/T							K1	H17	H20	HG-B	HG-B	MH-3	MH-5	A
ESP217-5156	Danugue	France	W/T							K1	H17	H20	HG-B	HG-B	MH-3	MH-5	D
ESP217-5157	Planta Nova	Spain	W/T	Rojal Tinta	Spain	Heptakilo	Greece			Admixed	H19	H20	HG-B	HG-B	MH-4	MH-5	B
ESP217-5158	Cuelga	Spain	W							Admixed	H9	H17	HG-A	HG-B	MH-1	MH-3	A
ESP217-5159	Quiebratinajas Blanco	Spain	W							Admixed	H17	H19	HG-B	HG-B	MH-3	MH-4	A
ESP217-5165	Riesling Weiss	Germany	W	Unknown	-	Heunisch Weiss	-			K3	H3	H20	HG-A	HG-B	MH-1	MH-5	A
ESP217-5167	Rubired	USA	W/T	Alicante Ganzin	France	Tinto Cao	Portugal	H.P. Olmo	1938	Admixed	H15	H17	HG-A	HG-B	MH-1	MH-3	D
ESP217-5168	Ruby Cabernet	USA	W/T	Carignan	France	Cabernet Sauvignon	France	H.P. Olmo	1936	Admixed	H3	H17	HG-A	HG-B	MH-1	MH-3	A
ESP217-5169	Ruby Seedless	USA	T	Emperor	USA	Sultanina	Turkey	H.P. Olmo	1939	Admixed	H19	H25	HG-B	HG-B	MH-4	MH-3	D
ESP217-5172	Sangiovese	Italy	W							Admixed	H3	H17	HG-A	HG-B	MH-1	MH-3	D
ESP217-5173	Sauvignon Blanc	France	W							K3	H3	H17	HG-A	HG-B	MH-1	MH-3	D
ESP217-5174	Semillón	France	W							Admixed	H17	H17	HG-B	HG-B	MH-3	MH-3	D
ESP217-5177	Vinhao	Portugal	W							K3	H7	H13	HG-A	HG-A	MH-1	MH-2	A
ESP217-5179	Alarije	Spain	W	Heben	Spain	Planta Nova	Spain			K1	H17	H20	HG-B	HG-B	MH-3	MH-5	A
ESP217-5180	Sumoll	Spain	W							Admixed	H15	H17	HG-A	HG-B	MH-1	MH-3	A
ESP217-5181	Silvaner Gruen	Austria	W	Savagnin = Traminer	Italy	Oesterreichisch Weiss	Austria			K3	H3	H17	HG-A	HG-B	MH-1	MH-3	D
ESP217-5182	Syrah	France	W	Mondeuse Blanche	France	Dureza	France			K3	H8	H17	HG-A	HG-B	MH-1	MH-3	A
ESP217-5183	Tempranillo Tinto	Spain	W/T	Albillo Mayor	Spain	Benedicto	Spain			K1	H6	H17	HG-A	HG-B	MH-1	MH-3	A
ESP217-5184	Tempranillo Blanco	Spain	W/T	Tempranillo mut.						K1	H6	H17	HG-A	HG-B	MH-1	MH-3	A
ESP217-5190	Graciano	Spain	W							Admixed	H9	H22	HG-A	HG-B	MH-1	MH-3	A
ESP217-5194	Torrontés*									K1	H18	H20	HG-B	HG-B	MH-4	MH-5	A
ESP217-5198	Trajadura	Spain	W							Admixed	H17	H17	HG-B	HG-B	MH-3	MH-3	D
ESP217-5202	Schiava Grossa	Italy	W/T							Admixed	H12	H17	HG-A	HG-B	MH-1	MH-3	D
ESP217-5203	Trebbiano Toscano	Italy	W							Admixed	H19	H20	HG-B	HG-B	MH-4	MH-5	D
ESP217-5205	Valdiguie	France	W							K3	H4	H17	HG-A	HG-B	MH-1	MH-3	C
ESP217-5207	Valenci Tinto	Spain	W/T							K1	H17	H20	HG-B	HG-B	MH-3	MH-5	D
ESP217-5209	Molar	Portugal	W/T							K3	H9	H17	HG-A	HG-B	MH-1	MH-3	A
ESP217-5211	Verdil	Spain	W							K1	H17	H20	HG-B	HG-B	MH-3	MH-5	A
ESP217-5212	Vermentino	Italy	W/T							Admixed	H24	H24	HG-B	HG-B	MH-3	MH-3	D
ESP217-5218	Xarello	Spain	W	Heben	Spain	Brustiano Faux				K1	H17	H17	HG-B	HG-B	MH-3	MH-3	A
Footnotes
1: Genetic identity assessed by means of SSR data, but for those indicated with * where the accession name is given
2: When available, prime name according to the VIVC database (www.vivc.de) is given (accessed 11/03/2015)
3: According to VIVC database
4: W: Wine grape; T: Table grape; RA: Raisins; RO; Rootstock
5: According to Arroyo-García et al. (2006)
