# Supplementary material for: Polymorphisms and minihaplotypes in the VvNAC26 gene associate with berry size variation in grapevine
Source: BMC Plant Biol. 2015 Oct 23;15:253. doi: 10.1186/s12870-015-0622-2 (PMC4618959; doi:10.1186/s12870-015-0622-2)
Supplement: Additional file 6: — Multiple regression analysis between phenotypic traits and population structure (genetic groups membership coefficients). R2 indicates the proportion of explained variance. (XLSX 10 kb) [file 12870_2015_622_MOESM6_ESM.xlsx]

## Sheet: Hoja1
Additional file 5. Multiple regression analysis between phenotypic traits and population structure (genetic groups membership coefficients). R2 indicates the proportion of explained variance.
	2011		2012		2013
Trait	R2	P-value	R2	P-value	R2	P-value
Berries per bunch	0.125	*	-	NS	-	NS
Berry length (mm)	0.228	**	0.241	**	0.265	**
Berry volume (mL)	0.209	**	0.231	**	0.325	**
Berry weight (g)	0.208	**	0.235	**	0.327	**
Berry width (mm)	0.208	**	0.235	**	0.285	**
Bunch length (cm)	0.289	**	0.259	**	0.408	**
Bunch weight (g)	0.302	**	0.222	**	0.417	**
Bunch width (cm)	0.346	**	0.288	**	0.451	**
Seeds per berry	-	NS	-	NS	-	NS
*: P ≤ 0.01; **: P≤ 0.001; NS: not significant (P>0.05)
