# Supplementary material for: Polymorphisms and minihaplotypes in the VvNAC26 gene associate with berry size variation in grapevine
Source: BMC Plant Biol. 2015 Oct 23;15:253. doi: 10.1186/s12870-015-0622-2 (PMC4618959; doi:10.1186/s12870-015-0622-2)
Supplement: Additional file 7: — List of the 69 polymorphisms detected in the sequence of the VvNAC26 gene in the set of grapevine varieties analized in this study. (XLSX 14 kb) [file 12870_2015_622_MOESM7_ESM.xlsx]

## Sheet: Additional file 6
Additional file 6. List of the 69 polymorphisms detected in the sequence of the VvNAC26 gene in the set of grapevine varieties analized in this study
Polymorphism	LD-block 1	Variation	Minor allele	MAF (%)	Region	Codon	Change	AA	Impact 2
W-962	B	A/T	T	25.44	Promoter				Modifier
Y-947	n.i.	C/T	C	0.88	Promoter				Modifier
Y-893	-	C/T	T	16.23	Promoter				Modifier
M-870	-	A/C	C	8.33	Promoter				Modifier
R-808	n.i.	A/G	G	3.51	Promoter				Modifier
K-779	-	G/T	G	12.28	Promoter				Modifier
IND-777	-	[(TCCCGCG)0/(TCCCGCG)1]	(TCCCGCG)1	11.84	Promoter				Modifier
IND-745	n.i.	[(T)3/(T)4]	(T)3	1.32	Promoter				Modifier
IND-724	n.i.	[(TGTATG)1/(TGTATG)2]	(TGTATG)2	0.44	Promoter				Modifier
W-719	A	A/T	T	10.09	Promoter				Modifier
Y-718	C	C/T	C	13.6	Promoter				Modifier
IND-717	n.i.	[(T)0/(T)1]	(T)0	0.88	Promoter				Modifier
K-712	-	G/T	T	5.7	Promoter				Modifier
Y-685	n.i.	C/T	T	0.88	Promoter				Modifier
Y-683	A	C/T	C	10.53	Promoter				Modifier
IND-658	A	[(A)0/(A)1]	(A)0	10.96	Promoter				Modifier
W-658	n.i.	A/T	A	0.88	Promoter				Modifier
W-657	n.i.	A/T	A	1.32	Promoter				Modifier
IND-649	-	[(T)9/(T)10]	(T)9	25.44	Promoter				Modifier
W-611	-	A/T	A	6.58	Promoter				Modifier
S-600	n.i.	C/G	C	1.32	Promoter				Modifier
W-596	B	A/T	T	25.44	Promoter				Modifier
W-591	n.i.	A/T	A	0.44	Promoter				Modifier
S-307	C	C/G	G	12.28	Promoter				Modifier
R-283	n.i.	A/G	G	0.88	Promoter				Modifier
M-278	D	A/C	A	6.58	Promoter				Modifier
M-237	n.i.	A/C	C	0.88	Promoter				Modifier
R-160	B	A/G	A	25.44	Promoter				Modifier
R-157	n.i.	A/G	G	3.51	Promoter				Modifier
R-150	n.i.	A/G	G	3.51	Promoter				Modifier
R-144	n.i.	A/G	G	0.88	Promoter				Modifier
Y-57	B	C/T	C	25.44	Promoter				Modifier
Y-50	-	C/T	C	23.68	Promoter				Modifier
IND-35	-	[(TCACCCTTTCC)0/(TCACCCTTTCC)1]	(TCACCCTTTCC)0	6.14	Promoter				Modifier
S-1	-	C/G	C	24.12	Promoter				Modifier
R9	n.i.	A/G	G	0.44	Exon1	ggA/ggG	Synonymous	Gly/Gly	Low
Y45	n.i.	C/T	T	0.44	Exon1	ttC/ttT	Synonymous	Phe/Phe	Low
Y117	-	C/T	T	30.7	Exon1	tcC/tcT	Synonymous	Ser/Ser	Low
Y177	n.i.	C/T	C	3.51	Intron1				Modifier
R188	D	A/G	A	5.7	Intron1				Modifier
IND192	n.i.	[(GAG)0/(GAG)1]	(GAG)0	2.63	Intron1				Modifier
Y194	D	C/T	T	6.58	Intron1				Modifier
M195	n.i.	A/C	C	0.44	Intron1				Modifier
S204	-	C/G	G	14.47	Intron1				Modifier
IND221	n.i.	[(CTCATG)2/(CTCATG)3]	(CTCATG)3	0.88	Intron1				Modifier
S226	n.i.	C/G	G	3.51	Intron1				Modifier
Y235	n.i.	C/T	T	3.51	Intron1				Modifier
K239	n.i.	G/T	G	1.32	Intron1				Modifier
Y257	n.i.	C/T	T	1.32	Intron1				Modifier
W347	n.i.	A/T	T	0.88	Exon2	cgA/cgT	Synonymous	Arg/Arg	Low
S356	n.i.	C/G	C	0.88	Exon2	gtG/gtC	Synonymous	Val/Val	Low
S405	n.i.	C/G	C	0.88	Exon2	Gct/Cct	Non-synonymous	Ala/Pro	Moderate
R592	n.i.	A/G	G	3.07	Intron2				Modifier
R600	B	A/G	A	25.44	Intron2				Modifier
R626	E	A/G	A	16.23	Intron2				Modifier
IND643	n.i.	[(T)3/(T)4]	(T)3	2.63	Intron2				Modifier
Y646	n.i.	C/T	C	1.32	Intron2				Modifier
R761	n.i.	A/G	G	0.44	Exon3	gAt/gGt	Non-synonymous	Asp/Gly	Moderate
W779	E	A/T	T	14.04	Exon3	cAa/cTa	Non-synonymous	Gln/Leu	Moderate
R780	B	A/G	G	25.44	Exon3	caA/caG	Synonymous	Gln/Gln	Low
R781	E	A/G	A	14.47	Exon3	Gtg/Atg	Non-synonymous	Val/Met	Moderate
Y969	n.i.	C/T	T	0.44	Exon3	taC/taT	Synonymous	Tyr/Tyr	Low
R1011	n.i.	A/G	A	1.32	Exon3	ccG/ccA	Synonymous	Pro/Pro	Low
R1058	n.i.	A/G	A	0.44	UTR-3'				Modifier
Y1060	n.i.	C/T	C	0.44	UTR-3'				Modifier
R1062	n.i.	A/G	A	0.88	UTR-3'				Modifier
IND1100	n.i.	[(TA)1/(TA)2]	(TA)2	2.63	UTR-3'				Modifier
Y1107	n.i.	C/T	C	1.32	UTR-3'				Modifier
R1148	D	A/G	A	5.7	UTR-3'				Modifier
Footnotes
1: n.i.: not included in LD analysis (MAF<5%)
2: According to SnpEff prediction (Cingolani et al., 2012)
