# Supplementary material for: Polymorphisms and minihaplotypes in the VvNAC26 gene associate with berry size variation in grapevine
Source: BMC Plant Biol. 2015 Oct 23;15:253. doi: 10.1186/s12870-015-0622-2 (PMC4618959; doi:10.1186/s12870-015-0622-2)
Supplement: Additional file 9: — Diversity values and neutrality tests for the grapevine VvNAC26 gene. The number of individuals (n), haplotypes (H), segregating sites (S), nucleotide diversity (π), Watterson’s estimate (θ), and Tajima’s D and Fu and Li’s D* tests of neutral evolution are shown for the 114 grapevine varieties included in this study and for the three genetic groups. (XLSX 9 kb) [file 12870_2015_622_MOESM9_ESM.xlsx]

## Sheet: Hoja1
Additional file 8. Diversity values and neutrality tests for the grapevine VvNAC26 gene. The number of individuals (n), haplotypes (H), segregating sites (S), nucleotide diversity (π), Watterson’s estimate (θ), and Tajima’s D and Fu and Li’s D* tests of neutral evolution are shown for the 114 grapevine varieties included in this study and for the three genetic groups (k1, k2 and k3) established b…
	Global	k1	k2	k3
n	114	35	10	25
H	26	10	4	14
S	69	36	17	51
π	0.00657	0.00566	0.00396	0.00662
θ	0.00825	0.00581	0.00423	0.00732
Tajima’s D	-0.79153NS	-0.12372NS	-0.66711NS	-0.41912NS
Fu and Li’s D*	-1.57333NS	-0.21176NS	-0.66711NS	-0.64546NS
NS: not significant (P>0.05)
